# Supplementary material for: Mode of action and membrane specificity of the antimicrobial peptide snakin-2
Source: PeerJ. 2016 May 10;4:e1987. doi: 10.7717/peerj.1987 (PMC4867707; doi:10.7717/peerj.1987)
Supplement: Figure S2 [file peerj-04-1987-s002.xlsx]

## Sheet: Tabelle1
	E.coli	Growth Inhibition							B. subtilis	Growth Inhibition							S. cerevisiae	Growth Inhibition
	Control	Bacterial growth (A600nm)							Control	Bacterial growth (A600nm)							Control	Fungal growth (A600nm)
	t [h]	1	2	3	4	Mean	StD		t [h]	1	2	3	4	Mean	StD		t [h]	1	2	3	4	Mean	StD
	0	0.001	0.001	0	0	0.0005	0.00057735		0	0.001	0	0.001	0	0.0005	0.00057735		0	0.001	0.002	0	0.001	0.001	0.000816497
	3	0.009	0.014	0.01	0.017	0.0125	0.00369685		3	0.018	0.026	0.016	0.014	0.0185	0.00525991		10	0.107	0.202	0.097	0.235	0.16025	0.0687186
	6	0.047	0.042	0.047	0.052	0.047	0.00408248		6	0.077	0.063	0.065	0.062	0.06675	0.00694622		11.5	0.242	0.267	0.175	0.142	0.2065	0.0579454
	7.5	0.227	0.208	0.228	0.198	0.21525	0.0147281		7.5	0.614	0.527	0.588	0.522	0.56275	0.0454707		13	0.244	0.226	0.185	0.196	0.21275	0.027097
	9	0.456	0.455	0.447	0.464	0.4555	0.00695222		9	1.843	1.712	1.866	1.626	1.76175	0.113097		14.5	0.324	0.445	0.325	0.343	0.35925	0.0578295
	24	4.04	3.94	4.22	4.31	4.1275	0.168003		24	2.73	2.85	2.68	2.72	2.745	0.0732575		24	1.377	1.637	1.63	1.733	1.59425	0.152266
	E.coli	Growth Inhibition							B. subtilis	Growth Inhibition							S. cerevisiae	Growth Inhibition
	1 x MIC	Bacterial growth (A600nm)							1 x MIC	Bacterial growth (A600nm)							1 x MIC	Fungal growth (A600nm)
	t [h]	1	2	3	4	Mean	StD		t [h]	1	2	3	4	Mean	StD		t [h]	1	2	3	4	Mean	StD
	0	0.001	0	0	0	0.00025	0.0005		0	0	0.001	0	0	0.00025	0.0005		0	0.001	0.002	0	0.001	0.001	0.000816497
	3	0.009	0.007	0.016	0.009	0.01025	0.00394757		3	0.001	0.003	0.012	0.15	0.0415	0.00565685		10	0.004	0	0	0	0.001	0.002
	6	0.001	0.002	0	0	0.00075	0.000957427		6	0.001	0	0	0.001	0.0005	0.00989949		11.5	0	0.014	0	0	0.0035	0.007
	7.5	0.001	0	0	0.002	0.00075	0.000957427		7.5	0	0	0.001	0	0.00025	0.0615183		13	0	0	0	0	0	0
	9	0	0	0.001	0	0.00025	0.0005		9	0	0.002	0	0.001	0.00075	0.092631		14.5	0.025	0	0	0	0.00625	0.0125
	24	0.001	0.005	0.003	0.002	0.00275	0.00170783		24	0	0	0.001	0.001	0.0005	0.0848528		24	0.03	0.065	0	0	0.02375	0.0309233
	E.coli	Growth Inhibition							B. subtilis	Growth Inhibition							S. cerevisiae	Growth Inhibition
	1/2 x MIC	Bacterial growth (A600nm)							1/2 x MIC	Bacterial growth (A600nm)							1/2 x MIC	Fungal growth (A600nm)
	t [h]	1	2	3	4	Mean	StD		t [h]	1	2	3	4	Mean	StD		t [h]	1	2	3	4	Mean	StD
	0	0	0	0.001	0.001	0.0005	0.00057735		0	0	0	0	0	0	0		0	0.001	0.002	0	0.001	0.001	0.000816497
	3	0.011	0.013	0.016	0.019	0.01475	0.0035		3	0.01	0.012	0.01	0.012	0.011	0.0011547		10	0.01	0	0.001	0	0.00275	0.00485627
	6	0.015	0.022	0.023	0.01	0.0175	0.00613732		6	0	0.002	0.001	0	0.00075	0.000957427		11.5	0	0.008	0.003	0	0.00275	0.00377492
	7.5	0.054	0.072	0.066	0.079	0.06775	0.0105948		7.5	0.002	0	0	0.003	0.00125	0.0015		13	0.015	0	0	0.013	0.007	0.00812404
	9	0.164	0.191	0.162	0.198	0.17875	0.0184278		9	0.053	0.041	0.052	0.034	0.045	0.00912871		14.5	0.05	0.024	0.014	0.037	0.03125	0.0156498
	24	4.09	3.82	3.88	4.28	4.0175	0.209821		24	3.05	2.74	3.45	2.75	2.9975	0.334203		24	0.203	0.2	0.215	0.213	0.20775	0.00736546
	E.coli	Growth Inhibition							B. subtilis	Growth Inhibition							S. cerevisiae	Growth Inhibition
	1/4 x MIC	Bacterial growth (A600nm)							1/4 x MIC	Bacterial growth (A600nm)							1/4 x MIC	Fungal growth (A600nm)
	t [h]	1	2	3	4	Mean	StD		t [h]	1	2	3	4	Mean	StD		t [h]	1	2	3	4	Mean	StD
	0	0.001	0.001	0	0.002	0.001	0.000816497		0	0.002	0.001	0	0.001	0.001	0.000816497		0	0.001	0.002	0	0.001	0.001	0.000816497
	3	0.014	0.016	0.019	0.017	0.0165	0.00208167		3	0.015	0.017	0.011	0.015	0.0145	0.00251661		10	0.018	0.042	0.013	0	0.01825	0.017557
	6	0.028	0.034	0.024	0.031	0.02925	0.004272		6	0.019	0.012	0.021	0.005	0.01425	0.00727438		11.5	0.007	0.037	0.021	0	0.01625	0.016358
	7.5	0.121	0.145	0.12	0.146	0.133	0.0144453		7.5	0.184	0.111	0.195	0.103	0.14825	0.047954		13	0.059	0.029	0.003	0.03	0.03025	0.0228819
	9	0.311	0.345	0.308	0.348	0.328	0.0214321		9	0.904	0.688	0.672	0.918	0.7955	0.13365		14.5	0.097	0.074	0.041	0.071	0.07075	0.0229837
	24	3.91	4.21	3.96	4.28	4.09	0.182392		24	2.84	2.67	2.74	2.93	2.795	0.113871		24	0.576	0.575	0.378	0.367	0.474	0.117289
	E.coli	Growth Inhibition							B. subtilis	Growth Inhibition							S. cerevisiae	Growth Inhibition
	1/8 x MIC	Bacterial growth (A600nm)							1/8 x MIC	Bacterial growth (A600nm)							1/8 x MIC	Fungal growth (A600nm)
	t [h]	1	2	3	4	Mean	StD		t [h]	1	2	3	4	Mean	StD		t [h]	1	2	3	4	Mean	StD
	0	0	0	0	0	0	0		0	0.001	0.001	0	0	0.0005	0.00057735		0	0.001	0.002	0	0.001	0.001	0.000816497
	3	0.011	0.014	0.013	0.019	0.01425	0.00340343		3	0.011	0.014	0.01	0.011	0.0115	0.00173205		10	0.03	0.053	0.033	0	0.029	0.0218632
	6	0.045	0.039	0.033	0.046	0.04075	0.0060208		6	0.037	0.02	0.046	0.019	0.0305	0.0132288		11.5	0.023	0.049	0.044	0.015	0.03275	0.0163376
	7.5	0.164	0.183	0.153	0.201	0.17525	0.0211719		7.5	0.404	0.231	0.416	0.219	0.3175	0.107034		13	0.074	0.046	0.028	0.055	0.05075	0.0191377
	9	0.383	0.412	0.374	0.387	0.389	0.0162686		9	1.328	1.085	1.339	0.964	1.179	0.185168		14.5	0.124	0.096	0.096	0.108	0.106	0.0132665
	24	4.27	3.88	3.74	4.26	4.0375	0.268871		24	2.88	2.4	2.89	2.94	2.7775	0.253032		24	0.68	0.68	0.602	0.595	0.63925	0.0471407
	E.coli	Growth Inhibition							B. subtilis	Growth Inhibition							S. cerevisiae	Growth Inhibition
	1/16 x MIC	Bacterial growth (A600nm)							1/16 x MIC	Bacterial growth (A600nm)							1/16 x MIC	Fungal growth (A600nm)
	t [h]	1	2	3	4	Mean	StD		t [h]	1	2	3	4	Mean	StD		t [h]	1	2	3	4	Mean	StD
	0	0	0	0	0.001	0.00025	0.0005		0	0	0.001	0.002	0	0.00075	0.000957427		0	0.001	0.002	0	0.001	0.001	0.000816497
	3	0.013	0.02	0.018	0.016	0.01675	0.00298608		3	0.02	0.017	0.012	0.015	0.016	0.0033665		10	0.037	0.063	0.05	0.026	0.044	0.0160208
	6	0.036	0.042	0.034	0.04	0.038	0.00365148		6	0.061	0.076	0.072	0.082	0.07275	0.0088459		11.5	0.044	0.072	0.074	0.046	0.059	0.016207
	7.5	0.199	0.205	0.192	0.2	0.199	0.00535413		7.5	0.546	0.582	0.617	0.572	0.57925	0.0293868		13	0.091	0.07	0.065	0.085	0.07775	0.0122577
	9	0.418	0.434	0.43	0.396	0.4195	0.0170783		9	1.764	1.694	1.727	1.701	1.7215	0.0316912		14.5	0.141	0.119	0.109	0.125	0.1235	0.013404
	24	4.27	3.91	4.49	3.9	4.1425	0.288603		24	2.54	2.75	2.7	2.64	2.6575	0.0903235		24	0.75	0.744	0.739	0.748	0.74525	0.00485627
	E.coli	Growth Inhibition							B. subtilis	Growth Inhibition							S. cerevisiae	Growth Inhibition
	1/32 x MIC	Bacterial growth (A600nm)							1/32 x MIC	Bacterial growth (A600nm)							1/32 x MIC	Fungal growth (A600nm)
	t [h]	1	2	3	4	Mean	StD		t [h]	1	2	3	4	Mean	StD		t [h]	1	2	3	4	Mean	StD
	0	0	0	0.001	0	0.00025	0.0005		0	0.001	0.001	0	0	0.0005	0.00057735		0	0.001	0.002	0	0.001	0.001	0.000816497
	3	0.015	0.013	0.012	0.012	0.013	0.00141421		3	0.02	0.012	0.017	0.015	0.016	0.0033665		10	0.08	0.106	0.074	0.049	0.07725	0.0234005
	6	0.045	0.037	0.04	0.037	0.03975	0.00377492		6	0.062	0.076	0.07	0.073	0.07025	0.0060208		11.5	0.063	0.093	0.1	0.086	0.0855	0.016052
	7.5	0.2	0.206	0.193	0.204	0.20075	0.0057373		7.5	0.561	0.594	0.629	0.576	0.59	0.0292916		13	0.167	0.14	0.116	0.132	0.13875	0.0213131
	9	0.449	0.429	0.417	0.419	0.4285	0.0146401		9	1.727	1.859	1.755	1.749	1.7725	0.0589095		14.5	0.202	0.181	0.152	0.17	0.17625	0.0209185
	24	4.03	4.08	4.16	4.09	4.09	0.0535413		24	2.85	2.52	3.03	2.53	2.7325	0.250649		24	1.137	1.147	0.953	0.962	1.04975	0.106663
																	S. cerevisiae	Growth Inhibition
																	1/64 x MIC	Fungal growth (A600nm)
																	t [h]	1	2	3	4	Mean	StD
																	0	0.001	0.002	0	0.001	0.0015	0.000707107
																	10	0.159	0.183	0.141	0.115	0.171	0.0169706
																	11.5	0.229	0.204	0.202	0.178	0.2165	0.0176777
																	13	0.272	0.252	0.223	0.24	0.262	0.0141421
																	14.5	0.326	0.329	0.295	0.316	0.3275	0.00212132
																	24	1.59	1.585	1.374	1.345	1.5875	0.00353553
