# Supplementary material for: Mode of action and membrane specificity of the antimicrobial peptide snakin-2
Source: PeerJ. 2016 May 10;4:e1987. doi: 10.7717/peerj.1987 (PMC4867707; doi:10.7717/peerj.1987)
Supplement: Figure S3 [file peerj-04-1987-s003.xlsx]

## Sheet: Tabelle1
	E. coli	OD (600nm)				Relative OD (%)							E. coli	OD (600nm)				Activity (%)
	mM KCl	1	2	3	4	1	2	3	4	Mean	StD		mM KCl	1	2	3	4	1	2	3	4	Mean	StD
	0	0	0	0.005	0	0	0	1.10375	0	0.275938	0.551876		0	0	0	0.005	0	100	100	98.8962	100	99.7241	0.551876
	25	0.177	0.178	0.159	0.15	37.9828	37.8723	35.0993	32.4675	35.8555	2.62318		25	0.177	0.178	0.159	0.15	62.0172	62.1277	64.9007	67.5325	64.1445	2.62318
	50	0.242	0.235	0.257	0.251	51.9313	50	56.7329	54.329	53.2483	2.92097		50	0.242	0.235	0.257	0.251	48.0687	50	43.2671	45.671	46.7517	2.92097
	100	0.313	0.315	0.256	0.257	67.1674	67.0213	56.5121	55.6277	61.5821	6.37546		100	0.313	0.315	0.256	0.257	32.8326	32.9787	43.4879	44.3723	38.4179	6.37546
	150	0.362	0.366	0.289	0.291	77.6824	77.8723	63.7969	62.987	70.5847	8.31236		150	0.362	0.366	0.289	0.291	22.3176	22.1277	36.2031	37.013	29.4153	8.31236
	300	0.377	0.34	0.377	0.34	80.9013	72.3404	83.223	73.5931	77.5144	5.36052		300	0.377	0.34	0.377	0.34	19.0987	27.6596	16.777	26.4069	22.4856	5.36052
	Control	0.466	0.47	0.453	0.462	100	100	100	100	100	0
	E. coli	OD (600nm)				Relative OD (%)							E. coli	OD (600nm)				Activity (%)
	mM NaCl	1	2	3	4	1	2	3	4	Mean	StD		mM NaCl	1	2	3	4	1	2	3	4	Mean	StD
	0	0.015	0	0.005	0.002	3.44828	0	1.14943	0.506329	1.27601	1.52265		0	0.015	0	0.005	0.002	96.5517	100	98.8506	99.4937	98.4674	1.75578
	25	0.135	0.137	0.14	0.128	31.0345	31.4943	32.1839	32.4051	31.7794	0.630157		25	0.135	0.137	0.14	0.128	68.9655	68.5057	67.8161	67.5949	68.4291	0.578531
	50	0.154	0.167	0.146	0.151	35.4023	38.3908	33.5632	38.2278	36.396	2.33431		50	0.154	0.167	0.146	0.151	64.5977	61.6092	66.4368	61.7722	64.2146	2.43649
	100	0.198	0.196	0.186	0.189	45.5172	45.0575	42.7586	47.8481	45.2954	2.08625		100	0.198	0.196	0.186	0.189	54.4828	54.9425	57.2414	52.1519	55.5556	1.47795
	150	0.259	0.235	0.246	0.242	59.5402	54.023	56.5517	61.2658	57.8452	3.20708		150	0.259	0.235	0.246	0.242	40.4598	45.977	43.4483	38.7342	43.295	2.76181
	300	0.287	0.268	0.287	0.268	65.977	61.6092	65.977	67.8481	65.3528	2.64704		300	0.287	0.268	0.287	0.268	34.023	38.3908	34.023	32.1519	34.7636	4.80585
	Control	0.435	0.435	0.435	0.395	100	100	100	100	100	0
	B. subtilis	OD (600nm)				Relative OD (%)							B. subtilis	OD (600nm)				Activity (%)
	mM KCl	1	2	3	4	1	2	3	4	Mean	StD		mM KCl	1	2	3	4	1	2	3	4	Mean	StD
	0	0	0.001	0.003	0	0	0.151515	0.403226	0	0.138685	0.190275		0	0	0.001	0.003	0	100	99.8485	99.5968	100	99.8613	0.190275
	25	0.002	0	0.006	0	0.304414	0	0.806452	0	0.277716	0.380581		25	0.002	0	0.006	0	99.6956	100	99.1935	100	99.7223	0.380581
	50	0.001	0.001	0.007	0.002	0.152207	0.151515	0.94086	0.269542	0.378531	0.378969		50	0.001	0.001	0.007	0.002	99.8478	99.8485	99.0591	99.7305	99.6215	0.378969
	100	0.005	0.005	0.015	0.01	0.761035	0.757576	2.01613	1.34771	1.22061	0.598502		100	0.005	0.005	0.015	0.01	99.239	99.2424	97.9839	98.6523	98.7794	0.598502
	150	0.023	0.011	0.011	0.011	3.50076	1.66667	1.47849	1.48248	2.0321	0.983034		150	0.023	0.011	0.011	0.011	96.4992	98.3333	98.5215	98.5175	97.9679	0.983034
	300	0.137	0.131	0.037	0.111	20.8524	19.8485	4.97312	14.9596	15.1584	7.26172		300	0.137	0.131	0.037	0.111	79.1476	80.1515	95.0269	85.0404	84.8416	7.26172
	Control	0.657	0.66	0.744	0.742	100	100	100	100	100	0
	B. subtilis	OD (600nm)				Relative OD (%)							B. subtilis	OD (600nm)				Activity (%)
	mM NaCl	1	2	3	4	1	2	3	4	Mean	StD		mM NaCl	1	2	3	4	1	2	3	4	Mean	StD
	0	0.001	0	0	0	0.181159	0	0	0	0.0452899	0.0905797		0	0.001	0	0	0	99.8188	100	100	100	99.9547	0.0905797
	25	0	0	0	0	0	0	0	0	0	0		25	0	0	0	0	100	100	100	100	100	0
	50	0	0	0	0	0	0	0	0	0	0		50	0	0	0	0	100	100	100	100	100	0
	100	0.003	0.005	0.013	0	0.543478	1.01215	2.21088	0	0.941627	0.941837		100	0.003	0.005	0.013	0	99.4565	98.9879	97.7891	100	99.0584	0.941837
	150	0.297	0.331	0.442	0.383	53.8043	67.004	75.1701	76.2948	68.0683	10.3715		150	0.297	0.331	0.442	0.383	46.1957	32.996	24.8299	23.7052	31.9317	10.3715
	300	0.409	0.334	0.422	0.356	74.0942	67.6113	71.7687	70.9163	71.0976	2.68433		300	0.409	0.334	0.422	0.356	25.9058	32.3887	28.2313	29.0837	28.9024	2.68433
	Control	0.552	0.494	0.588	0.502	100	100	100	100	100	0
	S. cerevisiae	OD (600nm)				Relative OD (%)							S. cerevisiae	OD (600nm)				Activity (%)
	mM KCl	1	2	3	4	1	2	3	4	Mean	StD		mM KCl	1	2	3	4	1	2	3	4	Mean	StD
	0	0	0	0	0	0	0	0	0	0	0		0	0	0	0	0	100	100	100	100	100	0
	25	0.017	0.008	0.021	0.027	17.7083	7.92079	24.4186	30	20.0119	9.49882		25	0.017	0.008	0.021	0.027	82.2917	92.0792	75.5814	70	79.9881	9.49882
	50	0.044	0.045	0.029	0.022	45.8333	44.5545	33.7209	24.4444	37.1383	10.0568		50	0.044	0.045	0.029	0.022	54.1667	55.4455	66.2791	75.5556	62.8617	10.0568
	100	0.047	0.044	0.037	0.04	48.9583	43.5644	43.0233	44.4444	44.9976	2.70466		100	0.047	0.044	0.037	0.04	51.0417	56.4356	56.9767	55.5556	55.0024	2.70466
	150	0.056	0.057	0.063	0.061	58.3333	56.4356	73.2558	67.7778	63.9506	7.94277		150	0.056	0.057	0.063	0.061	41.6667	43.5644	26.7442	32.2222	36.0494	7.94277
	300	0.066	0.058	0.054	0.049	68.75	57.4257	62.7907	54.4444	60.8527	6.29637		300	0.066	0.058	0.054	0.049	31.25	42.5743	37.2093	45.5556	39.1473	6.29637
	Control	0.096	0.101	0.086	0.09	100	100	100	100	100	0
	S. cerevisiae	OD (600nm)				Relative OD (%)							S. cerevisiae	OD (600nm)				Activity (%)
	mM NaCl	1	2	3	4	1	2	3	4	Mean	StD		mM NaCl	1	2	3	4	1	2	3	4	Mean	StD
	0	0	0	0	0	0	0	0	0	0	0		0	0	0	0	0	100	100	100	100	100	0
	25	0	0	0	0	0	0	0	0	0	0		25	0	0	0	0	100	100	100	100	100	0
	50	0.024	0.027	0.025	0.024	27.907	31.0345	32.8947	31.1688	30.7513	2.07678		50	0.024	0.027	0.025	0.024	72.093	68.9655	67.1053	68.8312	69.2487	2.07678
	100	0.052	0.048	0.037	0.031	60.4651	55.1724	48.6842	40.2597	51.1454	8.7107		100	0.052	0.048	0.037	0.031	39.5349	44.8276	51.3158	59.7403	48.8546	8.7107
	150	0.059	0.053	0.042	0.038	68.6047	60.9195	55.2632	49.3506	58.5345	8.20856		150	0.059	0.053	0.042	0.038	31.3953	39.0805	44.7368	50.6494	41.4655	8.20856
	300	0.063	0.056	0.047	0.043	73.2558	64.3678	61.8421	55.8442	63.8275	7.23097		300	0.063	0.056	0.047	0.043	26.7442	35.6322	38.1579	44.1558	36.1725	7.23097
	Control	0.086	0.087	0.076	0.077	100	100	100	100	100	0
